# Supplementary material for: Machine Learning Applications with Sensors for Indoor Air Quality Research
Source: Sensors (Basel). 2026 May 6;26(9):2909. doi: 10.3390/s26092909 (PMC13165709; doi:10.3390/s26092909)
Supplement: Supplementary file 1 [file sensors-26-02909-s001.zip]

Archive with 1 entries (1 files):
- sensors-4229796-supplementary.xlsx
