# Supplementary material for: Machine Learning Applications with Sensors for Indoor Air Quality Research
Source: Sensors (Basel). 2026 May 6;26(9):2909. doi: 10.3390/s26092909 (PMC13165709; doi:10.3390/s26092909)
Supplement: Supplementary file 1 [file sensors-26-02909-s001.zip › sensors-4229796-supplementary.xlsx]

## Sheet: investigated models
Linear Regression / OLS
Logistic Regression
Random Forest
LSTM
PCA
Elastic Net
SVM (generic)
CNN
Gradient Boosting / GBDT / GBM
Possibilistic c-Means
Decision Tree / CART
Matrix Factorization
PCR (Principal Components Regression)
Perceptron
RNN
MLP / Feed-forward NN
GRU
XGBoost
k-Means
kNN
PLS (Partial Least Squares)
SVR
Autoencoder (AE)
Transformer
REINFORCE / policy gradient
Lasso / L1
Gaussian Process Regression
ETS
Agglomerative / Hierarchical clustering (HAC)
Mixed-Effects Models (LMM/GLMM)
Kalman Filter
DDPG / TD3 / SAC
LightGBM
AdaBoost
Factorization Machines
Ridge / Tikhonov / L2
Poisson Regression
LDA (Linear Discriminant Analysis)
AR / MA / ARMA
GNN / Graph Neural Network
DQN family
CatBoost
ARIMA
Diffusion Models / DDPM
Q-Learning
Passive-Aggressive
GLM
Fuzzy c-Means
ICA
Variational Autoencoder (VAE)
ALS (Alternating Least Squares)
SARIMA / SARIMAX
BERT
Seq2Seq
PPO
SGD (linear models)
Gaussian Process Classification
Ordinal Logistic Regression / Proportional Odds
DBSCAN
BIRCH
Denoising Autoencoder (DAE)
VAR
ResNet
Vision Transformer / ViT
LS-SVM
GAM
k-Medoids (PAM/CLARA/CLARANS)
OPTICS
Kernel PCA
NMF
GPT
GCN
GAT
GAN / DCGAN / WGAN
Quantile Regression
One-Class SVM
C5.0
Bagging
Stochastic Gradient Boosting
LogitBoost
RuleFit
Naive Bayes (generic)
Multinomial Naive Bayes
QDA
Extreme Learning Machine
Probit regression
Cox proportional hazards
Gaussian Mixture Model / GMM
EM
HDBSCAN
Self-Organizing Map (SOM)
MDS
Contractive Autoencoder (CAE)
MAF / IAF / Glow
KDE
One-class classification (generic)
Isolation Forest
State Space Models
U-Net
Dynamic Programming (RL)
Gamma Regression
Robust Regression (Huber / M-estimator)
LARS
OMP
Averaged Perceptron
SVC
Nu-SVM
Kernel Ridge Regression
Radius Neighbors
Nadaraya–Watson
ID3
C4.5
CHAID
Extra Trees
Histogram-based Gradient Boosting
MART
NGBoost
Gaussian Naive Bayes
Bernoulli Naive Bayes
Complement Naive Bayes
RDA
Nearest Shrunken Centroids / PAM
Fisher Linear Discriminant
RBF Network
LVQ
AFT
Hurdle model
Zero-inflated models (ZIP/ZINB)
Mean Shift
DIANA (divisive)
Spectral Clustering
Affinity Propagation
Ward’s method
Neural Gas
t-SNE
UMAP
Sparse PCA
Incremental PCA
LLE
Isomap
Laplacian Eigenmaps
Normalizing Flows
RealNVP
LOF
Elliptic Envelope / robust covariance
HBOS
ABOD
COPOD
Robust PCA (RPCA)
SVD (recommenders)
FunkSVD
BPR
Field-aware FM
Neural Collaborative Filtering
Wide & Deep
DeepFM / xDeepFM
Two-Tower / Dual Encoder
Holt-Winters
HMM
HSMM
Prophet
GARCH
TBATS
Dynamic Time Warping
Swin Transformer
GraphSAGE
SARSA
A2C / A3C
TRPO
MCTS
Pseudo-labeling
Self-training
Co-training
Label Propagation / Label Spreading
SimCLR / MoCo / BYOL / DINO
